# Supplementary material for: The dichotomy of human decision-making: An experimental assessment of stone tool efficiency
Source: PLoS One. 2025 Jul 18;20(7):e0327215. doi: 10.1371/journal.pone.0327215 (PMC12273975; doi:10.1371/journal.pone.0327215)
Supplement: SOM1 — (ZIP) [file pone.0327215.s001.zip]

Archive with 2 entries (1 files):
- SOM_1_Imaging_equipment_acquisition_settings/
- SOM_1_Imaging_equipment_acquisition_settings/SOM1_Acquisition settings.pdf
