# Supplementary material for: The dichotomy of human decision-making: An experimental assessment of stone tool efficiency
Source: PLoS One. 2025 Jul 18;20(7):e0327215. doi: 10.1371/journal.pone.0327215 (PMC12273975; doi:10.1371/journal.pone.0327215)
Supplement: SOM2 — (ZIP) [file pone.0327215.s002.zip]

Archive with 3 entries (2 files):
- SOM_2_GOM_Inspect_Cloud_Compare__3D_mesh_processing_alignment_computing/
- SOM_2_GOM_Inspect_Cloud_Compare__3D_mesh_processing_alignment_computing/CloudCompare workflow.pdf
- SOM_2_GOM_Inspect_Cloud_Compare__3D_mesh_processing_alignment_computing/GOM Inspect Workflow.pdf
