# Supplementary material for: The dichotomy of human decision-making: An experimental assessment of stone tool efficiency
Source: PLoS One. 2025 Jul 18;20(7):e0327215. doi: 10.1371/journal.pone.0327215 (PMC12273975; doi:10.1371/journal.pone.0327215)
Supplement: SOM4 — (ZIP) [file pone.0327215.s004.zip]

Archive with 13 entries (12 files):
- SOM_4_Leeb_reports/
- SOM_4_Leeb_reports/DAC3-2.pdf
- SOM_4_Leeb_reports/DAC3-4.pdf
- SOM_4_Leeb_reports/DAC3-6.pdf
- SOM_4_Leeb_reports/FLT10-2.pdf
- SOM_4_Leeb_reports/FLT10-5.pdf
- SOM_4_Leeb_reports/FLT10-6.pdf
- SOM_4_Leeb_reports/OBS4-4.pdf
- SOM_4_Leeb_reports/OBS4-5.pdf
- SOM_4_Leeb_reports/OBS4-6.pdf
- SOM_4_Leeb_reports/QTZ3-1.pdf
- SOM_4_Leeb_reports/QTZ3-2.pdf
- SOM_4_Leeb_reports/QTZ3-5.pdf
