# Supplementary material for: The dichotomy of human decision-making: An experimental assessment of stone tool efficiency
Source: PLoS One. 2025 Jul 18;20(7):e0327215. doi: 10.1371/journal.pone.0327215 (PMC12273975; doi:10.1371/journal.pone.0327215)
Supplement: SOM7 — (ZIP) [file pone.0327215.s007.zip]

Archive with 4 entries (3 files):
- SOM_7_R_scripts_data_process_and_analysis/
- SOM_7_R_scripts_data_process_and_analysis/analysis3d (1).html
- SOM_7_R_scripts_data_process_and_analysis/analysishardness (1).html
- SOM_7_R_scripts_data_process_and_analysis/relationship.html
